# Supplementary material for: Association of microRNA-7 and its binding partner CDR1-AS with the prognosis and prediction of 1st-line tamoxifen therapy in breast cancer
Source: Sci Rep. 2018 Jun 25;8:9657. doi: 10.1038/s41598-018-27987-w (PMC6018428; doi:10.1038/s41598-018-27987-w)
Supplement: Supplementary file 2 — Supplementary Tables 1 to 6 [file 41598_2018_27987_MOESM2_ESM.xlsx]

## Sheet: Article title and authors
Association of microRNA-7 and its binding partner CDR1-AS with the prognosis and prediction of 1st-line tamoxifen therapy in breast cancer
K. Uhr, A.M. Sieuwerts, V. de Weerd, M. Smid, D. Hammerl, J.A. Foekens, J.W.M. Martens

## Sheet: Suppl Table S1.
Supplementary Table S1. Differential expression of CDR1-AS between breast cancer cell line intrinsic subtypes
Expression of CDR1-AS is assessed for significantly differential expression between subtypes. The respective statistical method is listed, next to the obtained p-values.
Groups tested	P-value	Test
4 breast cancer cell line subtypes	0.001	Kruskal Wallis Test
Basal-like vs Luminal	0.002	Mann-Whitney U Test
Normal-like vs Basal-like	0.003	Mann-Whitney U Test
Basal-like vs ERBB2+	0.028	Mann-Whitney U Test
Normal-like vs ERBB2+	0.037	Mann-Whitney U Test
Luminal vs ERBB2+	0.077	Mann-Whitney U Test
Normal-like vs Luminal	0.065	Mann-Whitney U Test

## Sheet: Suppl Table S2.
Supplementary Table S2. Cohort overlaps with our previous study
Matrix showing overlapping samples and their ER classification between our current and a previous study ("PNAS")15, as well as deviations on ER status depending on ER measurement method (protein- or mRNA-based). The number of missing samples is listed as well.
	Original classification		Classification in this study
	ER positive (protein)	ER negative (protein)	ER positive (ESR1 mRNA)	ER negative (ESR1 mRNA)	missing due to lack of RNA/no hsa-miR-7 and CDR1-AS qPCR data available
PNAS discovery set	38		33	1	4
PNAS validation set ER positive	147		109	8	30
PNAS validation set ER negative		114	17	76	21
Samples not included in PNAS study			66	35

## Sheet: Suppl Table S3.
Supplementary Table S3. Spearman correlation of CDR1-AS and hsa-miR-7 expression correlated to stromal markers in the prognostic cohort
Spearman correlation of qPCR or microarray expression (TIL signature) data is shown listing the correlation coefficient as well as the p-value of each correlation. * significant at the 0.05 level (2-tailed), ** significant at the 0.01 level (2-tailed). N = number of samples used per correlation.
		hsa-miR-7	CDR1-AS	Stromal signature	TIL signature	EGFR	VIM	TWIST1	COL1A1	FN1	GREM1
Mean%TC	Correlation Coefficient	0.0197078	-0.189**	-.369**	-0.428**	-0.252**	-0.228**	-0.241**	-0.148**	-0.166**	-0.266**
	Sig. (2-tailed)	0.715288	0.000430149	2.63367e-09	2.47202e-12	2.23642e-06	2.72004e-05	1.15958e-05	0.00772424	0.0028618	6.79698e-07
	N	345	345	245	245	345	333	324	321	321	339
hsa-miR-7	Correlation Coefficient		-0.245**	-.353**	0.0523218	-0.156**	-0.186**	-0.193**	-0.252**	-0.213**	-0.0868596
	Sig. (2-tailed)		4.1269e-06	1.35288e-08	0.41488	0.00372521	0.000639486	0.000477202	5.02653e-06	0.000118367	0.110407
	N		345	245	245	345	333	324	321	321	339
CDR1-AS	Correlation Coefficient	-0.245**		.674**	0.0892304	0.252**	0.527**	0.391**	0.527**	0.455**	0.512**
	Sig. (2-tailed)	4.1269e-06		8.30198e-34	0.163828	2.09568e-06	3.1492e-25	2.83426e-13	2.20506e-24	8.82612e-18	4.24305e-24
	N	345		245	245	345	333	324	321	321	339
Stromal signature	Correlation Coefficient	-.353**	.674**		.198**	.248**	.610**	.547**	.542**	.552**	.491**
	Sig. (2-tailed)	1.35288e-08	8.30198e-34		0.00185842	8.57897e-05	1.74447e-25	7.64402e-20	2.94048e-19	5.75388e-20	3.55007e-16
	N	245	245		245	245	236	236	234	233	244
TIL signature	Correlation Coefficient	0.0523218	0.0892304	.198**		0.212**	0.124662	-0.00177297	-0.101171	-0.10567	-0.0113428
	Sig. (2-tailed)	0.41488	0.163828	0.00185842		0.000862192	0.0558253	0.978386	0.12276	0.107656	0.860077
	N	245	245	245		245	236	236	234	233	244
EGFR	Correlation Coefficient	-0.156**	0.252**	.248**	0.212**		0.289**	0.0926383	0.249**	0.145**	0.236**
	Sig. (2-tailed)	0.00372521	2.09568e-06	8.57897e-05	0.000862192		7.9194e-08	0.0959875	6.3366e-06	0.00911708	1.17345e-05
	N	345	345	245	245		333	324	321	321	339
VIM	Correlation Coefficient	-0.186**	0.527**	.610**	0.124662	0.289**		0.456**	0.456**	0.518**	0.467**
	Sig. (2-tailed)	0.000639486	3.1492e-25	1.74447e-25	0.0558253	7.9194e-08		1.03256e-17	1.57245e-17	4.98829e-23	4.44954e-19
	N	333	333	236	236	333		318	314	315	327
TWIST1	Correlation Coefficient	-0.193**	0.391**	.547**	-0.00177297	0.0926383	0.456**		0.387**	0.532**	0.490**
	Sig. (2-tailed)	0.000477202	2.83426e-13	7.64402e-20	0.978386	0.0959875	1.03256e-17		8.13633e-13	1.18368e-24	1.42965e-20
	N	324	324	236	236	324	318		318	318	318
COL1A1	Correlation Coefficient	-0.252**	0.527**	.542**	-0.101171	0.249**	0.456**	0.387**		0.706**	0.628**
	Sig. (2-tailed)	5.02653e-06	2.20506e-24	2.94048e-19	0.12276	6.3366e-06	1.57245e-17	8.13633e-13		1.56188e-49	5.72232e-36
	N	321	321	234	234	321	314	318		320	315
FN1	Correlation Coefficient	-0.213**	0.455**	.552**	-0.10567	0.145**	0.518**	0.532**	0.706**		0.693**
	Sig. (2-tailed)	0.000118367	8.82612e-18	5.75388e-20	0.107656	0.00911708	4.98829e-23	1.18368e-24	1.56188e-49		2.02609e-46
	N	321	321	233	233	321	315	318	320		315
GREM1	Correlation Coefficient	-0.0868596	0.512**	.491**	-0.0113428	0.236**	0.467**	0.490**	0.628**	0.693**
	Sig. (2-tailed)	0.110407	4.24305e-24	3.55007e-16	0.860077	1.17345e-05	4.44954e-19	1.42965e-20	5.72232e-36	2.02609e-46
	N	339	339	244	244	339	327	318	315	315

## Sheet: Suppl Table S4.
Supplementary Table S4. Breast cancer cell lines and their intrinsic subtype
Breast cancer cell lines studied for CDR1-AS expression in this study are listed, including their CDR1-AS expression value and their intrinsic subtype classification.
Cell line	Subtype	CDR1-AS
BT-549	Normal-like	0.5275
Hs 578T	Normal-like	1.882
MDA-MB-157	Normal-like	1.3354
MDA-MB-231	Normal-like	0.0015
MDA-MB-436	Normal-like	16.9976
SK-BR-7	Normal-like	0.5753
SUM102PT	Normal-like	0.8902
SUM159PT	Normal-like	3.5486
SUM1315MO2	Normal-like	28.2908
MDA-MB-435s	Normal-like	0.0125
BT-20	Basal-like	0.0001
HCC1937	Basal-like	0.0002
MDA-MB-468	Basal-like	0.0003
SUM149PT	Basal-like	0.0094
SUM229PE	Basal-like	0.0014
BT-474	Luminal	0.0193
BT-483	Luminal	0.0737
CAMA-1	Luminal	0.006
MCF-7	Luminal	0.0613
MDA-MB-134 VI	Luminal	0.0021
MDA-MB-175 VII	Luminal	11.65
MDA-MB-361	Luminal	0.0043
MDA-MB-415	Luminal	0.4991
MPE600	Luminal	0.8995
OCUB-F	Luminal	1.5771
OCUB-M	Luminal	4.0905
SK-BR-5	Luminal	0.0038
SUM44PE	Luminal	0.0296
SUM52PE	Luminal	0.0091
SUM185PE	Luminal	0.0989
SUM190PT	Luminal	0.0455
T47D	Luminal	1.7499
UACC812	Luminal	0.218
ZR75-1	Luminal	0.0175
ZR75.30	Luminal	0.1716
EVSA-T	ERBB2+	0.0233
MDA-MB-330	ERBB2+	0.0018
MDA-MB-453	ERBB2+	0.041
SK-BR-3	ERBB2+	0.0061
UACC893	ERBB2+	0.0136

## Sheet: Suppl Table S5.
Supplementary Table S5. Purity of the different immune cell populations
Purity of the MACS sorting process for each cell population assessed (CD4 for CD4+ T helper cells, CD8 for CD8+ cytotoxic T cells as well as a subset of gamma/delta T cells and a subset of lymphocytic NK cells, CD56 for granulocytic NK cells and HLA-DR for antigen-presenting cells (APC)). Highlighted in red are lower purities.
	Purity (%)
CD4	91
CD8	61
CD56	75
HLA-DR	92

## Sheet: Suppl Table S6.
Supplementary Table S6. Primer sequences and assays used for qPCR
Primer sequences used in this study including their ordering information, type of assay, size of the amplified PCR fragment and targeted exon boundary.
Approved Gene Symbol	Approved Gene Name	Method	Order information Thermo Scientific	Accession code cDNA	F sequence	R sequence	Probe sequence	Exon boundary	Product size (bp)	Slope serially diluted sample	qPCR efficiency	Pearson R2
CDR1-AS	cerebellar degeneration-related antigen 1	SYBR			ACGTCTCCAGTGTGCTGA	CTTGACACAGGTGCCATC		1	85	-3.42989	0.978418	0.999886
COL1A1	collagen type I alpha 1	Assay-on-demand	Hs00164004_m1	NM_000088.3				1 -> 2	66	-3.50297	0.96481	0.993792
EGFR	epidermal growth factor receptor (erythroblastic leukemia viral (v-erb-b) oncogene homolog, avian)	SYBR		NM_005228	CGGGACATAGTCAGCAGTG	GCTGGGCACAGATGATTTTG		4 -> 5/6	160	-3.39833	0.984537	0.997067
ERBB2	v-erb-b2 erythroblastic leukemia viral oncogene homolog 2, neuro/glioblastoma derived oncogene homolog (avian)	SYBR		NM_004448	GTCTACAAGGGCATCTGGAT	GTGGATGTCAGGCAGATGC		18/19 -> 20	179	-3.39999	0.984211	0.999566
ESR1	estrogen receptor 1	SYBR		XM_045967	ATCCTACCAGACCCTTCAGTG	GCCAGACGAGACCAATCATC		4 -> 5	186	-3.30698	1.00314	0.996706
FN1	fibronectin 1	Assay-on-demand	Hs00415006_m1	NM_001306129.1				43 -> 44	86	-3.47806	0.969364	0.998655
GREM1	gremlin 1	in-house Taqman		NM_013372	CCGCCGCACTGACAGTATG	AGGGTCCCCAAGAGGAGAAG	CACAGCCTACACGGTGGGAGCCC	1 -> 2	69	-3.67239	0.935992	0.997663
HMBS	hydroxymethylbilane synthase	SYBR		NM_000190	CATGTCTGGTAACGGCAATG	GTACGAGGCTTTCAATGTTG		1 -> 4	139	-3.39999	0.984211	0.99977
HPRT1	hypoxanthine phosphoribosyltransferase 1 (Lesch-Nyhan syndrome)	SYBR		NM_000194	TATTGTAATGACCAGTCAACAG	GGTCCTTTTCACCAGCAAG		3/4 -> 7	192	-3.42823	0.978736	0.997271
PGR	progesterone receptor	SYBR		NM_000926	CAAGTTAGCCAAGAAGAGTTC	ACTTCGTAGCCCTTCCAAAG		6 -> 7	78	-3.787	0.918399	0.999506
PTPRC	CD45; protein tyrosine phosphatase, receptor type, C	Assay-on-demand	Hs00236304_m1	NM_002838.4				26 -> 27	81	-3.67737	0.935197	0.989764
TBP	TATA box binding protein	SYBR		NM_003194	TTCGGAGAGTTCTGGGATTG	ACGAAGTGCAATGGTCTTTAG		3 -> 4	94	-3.34518	0.995193	0.994085
TWIST1	twist homolog 1 (Drosophila)	Assay-on-demand	Hs00361186_m1	NM_000474.3				1 -> 2	115	-3.58934	0.94967	0.963621
VIM	vimentin	SYBR		NM_003380	CAGATTCAGGAACAGCATGTC	TCAGAGAGGTCAGCAAACTTG		4 -> 4/5	158	-3.4382	0.976833	0.993503
hsa-miR-132		Assay-on-demand	457				UAACAGUCUACAGCCAUGGUCG			-3.40498	0.983236	0.996059
hsa-miR-374		Assay-on-demand	563				UUAUAAUACAACCUGAUAAGUG			-3.34407	0.99542	0.976014
hsa-miR-7		Assay-on-demand	268				UGGAAGACUAGUGAUUUUGUUGU			-3.70949	0.930142	0.998147
